# Supplementary material for: GenomeDecoder: inferring segmental duplications in highly repetitive genomic regions
Source: Bioinformatics. 2025 Feb 5;41(2):btaf058. doi: 10.1093/bioinformatics/btaf058 (PMC11842051; doi:10.1093/bioinformatics/btaf058)
Supplement: btaf058_Supplementary_Data [file btaf058_supplementary_data.zip]

Archive with 7 entries (7 files):
- Supplementary_File_5.html
- Supplementary_File_1.xlsx
- Supplementary_Notes.pdf
- Supplementary_File_2.xlsx
- Supplementary_File_3.xlsx
- Supplementary_File_Legends.txt
- Supplementary_File_4.xlsx
