# Supplementary material for: GenomeDecoder: inferring segmental duplications in highly repetitive genomic regions
Source: Bioinformatics. 2025 Feb 5;41(2):btaf058. doi: 10.1093/bioinformatics/btaf058 (PMC11842051; doi:10.1093/bioinformatics/btaf058)
Supplement: btaf058_Supplementary_Data [file btaf058_supplementary_data.zip › Supplementary_File_1.xlsx]

## Sheet: IGH_hum
Gene	GeneType	Pos	End	Length	Strand
IGHJ6	J	195	259	64	-
IGHJ5	J	811	863	52	-
IGHJ4	J	1212	1261	49	-
IGHJ3	J	1584	1635	51	-
IGHJ2	J	2196	2250	54	-
IGHJ1	J	2404	2457	53	-
IGHD7-27	D	2550	2560	10	-
IGHD1-26	D	18033	18052	19	-
IGHD6-25	D	18538	18555	17	-
IGHD5-24	D	20902	20921	19	-
IGHD4-23	D	21869	21887	18	-
IGHD3-22	D	23030	23060	30	-
IGHD2-21	D	25550	25577	27	-
IGHD1-20	D	28190	28206	16	-
IGHD6-19	D	28698	28718	20	-
IGHD5-18	D	30541	30560	19	-
IGHD4-17	D	31507	31522	15	-
IGHD3-16	D	32633	32669	36	-
IGHD2-15	D	34956	34986	30	-
IGHD1-14	D	37637	37653	16	-
IGHD6-13	D	38141	38161	20	-
IGHD5-12	D	39648	39670	22	-
IGHD4-11	D	40615	40630	15	-
IGHD3-10	D	41496	41526	30	-
IGHD3-9	D	41680	41710	30	-
IGHD2-8	D	44210	44240	30	-
IGHD1-7	D	46906	46922	16	-
IGHD6-6	D	47409	47426	17	-
IGHD5-5	D	49256	49275	19	-
IGHD4-4	D	50221	50236	15	-
IGHD3-3	D	51358	51388	30	-
IGHD2-2	D	53825	53855	30	-
IGHD1-1	D	56501	56517	16	-
IGHV6-1	V	76753	77200	447	-
IGHV1-2	V	123581	124018	437	-
IGHV1-3	V	142094	142531	437	-
IGHV4-4	V	148921	149355	434	-
IGHV7-4-1	V	162144	162580	436	-
IGHV2-5	V	174901	175344	443	-
IGHV3-7	V	199148	199603	455	-
IGHV3-64D	V	225121	225572	451	-
IGHV5-10-1	V	244971	245512	541	-
IGHV3-11	V	253634	254083	449	-
IGHV3-13	V	266539	266991	452	-
IGHV3-15	V	290621	291082	461	-
IGHV3-16	V	302202	302655	453	-
IGHV1-18	V	321898	322334	436	-
IGHV3-20	V	347935	348390	455	-
IGHV3-21	V	372061	372514	453	-
IGHV3-23	V	405605	406060	455	-
IGHV1-24	V	413545	413982	437	-
IGHV2-26	V	438394	438837	443	-
IGHV4-28	V	461253	461687	434	-
IGHV3-30	V	472079	472532	453	-
IGHV4-30-2	V	486282	486719	437	-
IGHV3-33	V	496790	497243	453	-
IGHV4-34	V	510660	511092	432	-
IGHV3-35	V	526389	526842	453	-
IGHV3-38	V	547493	547942	449	-
IGHV4-39	V	558708	559146	438	-
IGHV3-43	V	607262	607719	457	-
IGHV1-45	V	643995	644432	437	-
IGHV1-46	V	648114	648551	437	-
IGHV3-48	V	674809	675264	455	-
IGHV3-49	V	693935	694396	461	-
IGHV5-51	V	715741	716176	435	-
IGHV3-53	V	729675	730125	450	-
IGHV1-58	V	759356	759793	437	-
IGHV4-59	V	764248	764679	431	-
IGHV4-61	V	776118	776555	437	-
IGHV3-64	V	794722	795177	455	-
IGHV3-66	V	812014	812464	450	-
IGHV1-69	V	851681	852119	438	-
IGHV2-70D	V	860573	861016	443	-
IGHV1-69-2	V	874109	874546	437	-
IGHV1-69D	V	899091	899529	438	-
IGHV2-70	V	907576	908019	443	-
IGHV3-72	V	927691	928152	461	-
IGHV3-73	V	939691	940152	461	-
IGHV3-74	V	947439	947894	455	-
IGHV7-81	V	1011580	1012016	436	-

## Sheet: IGH_humT2T
Gene	GeneType	Pos	End	Length	Strand
IGHJ6	J	134752	134816	64	-
IGHJ5	J	135368	135420	52	-
IGHJ4	J	135769	135818	49	-
IGHJ3	J	136141	136192	51	-
IGHJ2	J	136753	136807	54	-
IGHJ1	J	136961	137014	53	-
IGHD7-27	D	137107	137117	10	-
IGHD1-26	D	152178	152197	19	-
IGHD6-25	D	152683	152700	17	-
IGHD5-24	D	155047	155066	19	-
IGHD4-23	D	156014	156032	18	-
IGHD3-22	D	157175	157205	30	-
IGHD2-21	D	159647	159674	27	-
IGHD1-20	D	162254	162270	16	-
IGHD6-19	D	162762	162782	20	-
IGHD5-18	D	164609	164631	22	-
IGHD4-17	D	165577	165592	15	-
IGHD3-16	D	166703	166739	36	-
IGHD2-15	D	169026	169056	30	-
IGHD1-14	D	171707	171723	16	-
IGHD6-13	D	172211	172231	20	-
IGHD5-12	D	173718	173740	22	-
IGHD4-11	D	174685	174700	15	-
IGHD3-10	D	175566	175596	30	-
IGHD3-9	D	175750	175780	30	-
IGHD2-8	D	178280	178310	30	-
IGHD1-7	D	180976	180992	16	-
IGHD6-6	D	181479	181496	17	-
IGHD5-5	D	183325	183344	19	-
IGHD4-4	D	184290	184305	15	-
IGHD3-3	D	185427	185457	30	-
IGHD2-2	D	187894	187924	30	-
IGHD1-1	D	190570	190586	16	-
IGHV6-1	V	210825	211272	447	-
IGHV1-2	V	257669	258106	437	-
IGHV1-3	V	276197	276634	437	-
IGHV4-4	V	283024	283458	434	-
IGHV7-4-1	V	296246	296682	436	-
IGHV2-5	V	309003	309446	443	-
IGHV3-7	V	333261	333716	455	-
IGHV3-11	V	388088	388537	449	-
IGHV3-13	V	400993	401445	452	-
IGHV3-15	V	425170	425631	461	-
IGHV3-16	V	436751	437204	453	-
IGHV1-18	V	456437	456873	436	-
IGHV3-20	V	482480	482935	455	-
IGHV3-21	V	506581	507034	453	-
IGHV3-23	V	540104	540559	455	-
IGHV1-24	V	548048	548485	437	-
IGHV2-26	V	572880	573323	443	-
IGHV4-28	V	595739	596173	434	-
IGHV3-30	V	606560	607013	453	-
IGHV4-30-2	V	620763	621200	437	-
IGHV3-33	V	680225	680678	453	-
IGHV4-34	V	694095	694527	432	-
IGHV3-35	V	709824	710277	453	-
IGHV3-38	V	730929	731378	449	-
IGHV4-39	V	742135	742573	438	-
IGHV3-43	V	790711	791168	457	-
IGHV1-45	V	827452	827889	437	-
IGHV1-46	V	831570	832007	437	-
IGHV3-48	V	858336	858791	455	-
IGHV3-49	V	877454	877915	461	-
IGHV5-51	V	899244	899679	435	-
IGHV3-53	V	913186	913636	450	-
IGHV1-58	V	942876	943313	437	-
IGHV4-59	V	947768	948199	431	-
IGHV4-61	V	959638	960075	437	-
IGHV3-64	V	978242	978697	455	-
IGHV3-66	V	995534	995984	450	-
IGHV1-69D	V	1037386	1037824	438	-
IGHV2-70	V	1045871	1046314	443	-
IGHV3-72	V	1065983	1066444	461	-
IGHV3-73	V	1077983	1078444	461	-
IGHV3-74	V	1085737	1086192	455	-
IGHV7-81	V	1149874	1150310	436	-
