# Supplementary material for: GenomeDecoder: inferring segmental duplications in highly repetitive genomic regions
Source: Bioinformatics. 2025 Feb 5;41(2):btaf058. doi: 10.1093/bioinformatics/btaf058 (PMC11842051; doi:10.1093/bioinformatics/btaf058)
Supplement: btaf058_Supplementary_Data [file btaf058_supplementary_data.zip › Supplementary_File_2.xlsx]

## Sheet: HUM_X
Block ID	Length
3	5882
5	7443
11	2452
11	2391
16	12672
16	3599
19	37169
19	4378
22	9402
-22	6918
25	7905
22	10762
22	3113
-22	7814
-25	7909
-22	16547
32	2868
34	7817
36	2050
36	2018
39	11798
-22	20471
32	2852
-34	7930
22	5841
46	4099
39	12308
-46	3738
-22	5128
50	2185
52	51944
52	74614
55	11246
57	33018
-55	14982
-57	15753
-50	2196
62	5897
-62	5529
65	7006
65	7286
68	65459
-68	23882
71	65124
73	4981
76	15642
76	13234
79	152860
-73	4935
-79	77675
83	40221
-73	27592
87	2288
-85	7818
-87	6384
-85	5713
73	30149
-83	51391
93	488983
95	2195
95	2312
98	35021
-98	46339
101	4956
103	16434
-101	5553
103	15789
107	2498
109	6674
-109	5807
107	2819
113	27987
115	3894
117	2440
118	10936
115	40019
118	27659
119	22700
-119	22725
-118	3093
122	6219
122	6233
125	3236
125	8197
125	3716
125	5742
125	3671
125	7264
125	9525
125	8149
125	3783
125	5838
125	3623
125	5905
125	3613
125	5749
125	3769
125	7150
125	8188
125	3696
125	5827
125	3675
125	6632
127	77916
131	4782
131	12997
134	2901
136	44856
-134	3433
-136	30176
140	4753
140	17370
-140	25770
144	24378
-144	24374
147	36379
-147	36382
153	4522
155	10354
157	3893
159	30458
159	2139
-159	10115
-159	29888
-155	8613
-155	14078
113	26676
117	2625
118	10951
115	41913
118	27650
-118	27650
-115	26081
-118	2023
-117	2549
-155	18297
157	3648
173	45045
175	44848
-175	40435
-153	4247
179	20318
181	4000
179	26635
184	16694
-181	3959
-184	19587
190	5054
190	4980
190	4368
190	5036
195	37283
-195	34188
173	26170
199	5408
199	5402
199	5403
199	4508
199	5227
199	4581
201	3639
201	3889
204	20020
-204	21064
207	3848
209	3263
-209	3263
-207	3845
217	2703
-217	2688
220	3412
222	3380
226	6104
228	3045
-228	3051
232	13845
-232	3272
235	16376
232	10780
236	3097
-232	10074
237	10790
-237	12350
232	8444
-236	3097
-232	10780
-235	16370
232	12197
241	112648
-241	112659
244	8764
-244	8775
-93	168194
248	5304
-248	5294
251	2311
253	2489
253	2488
256	4072
-256	4069
-226	12182
260	7036
251	2379
263	20599
-263	17091
266	311595
269	2366
269	2366
273	218030
-273	101295
276	4650
-276	4656
-71	23046
280	5132
282	23071
284	13692
284	74641
-282	43587
-280	6232
282	43580
-284	74621
293	3503
-282	8953
296	10793
296	10579
299	2581
301	62194
282	3375
-299	3040
-301	32485
306	9746
306	28013
309	15145
-293	28811
293	4179
-293	3215
293	20177
-309	13570
317	7758
-317	7759
260	23092
222	3384
322	4441
324	2976
324	2953
324	2949
324	2982
324	2965
324	2972
324	2985
324	2949
324	2968
324	2980
324	2982
324	2949
324	2959
324	2959
324	2967
324	2968
324	2968
324	2968
324	2961
324	2972
324	2949
324	2965
324	2964
324	2972
324	2981
324	2972
324	2976
324	2996
324	2964
324	2970
324	2959
324	2955
324	2982
324	2982
324	2972
324	2976
324	2968
324	2964
324	2974
324	2959
324	2955
324	2973
324	2973
324	2973
324	2980
324	2980
324	2976
324	2978
324	2972
324	2972
324	2972
324	2972
324	2970
324	2976
324	2972
324	2113
326	9546
328	8547
-326	9208
328	11383
332	2684
332	2974
337	4132
339	2359
339	2484
337	4789
343	14882
-343	14560
266	118111
348	20092
348	20063
348	20135
348	19678
348	20166
348	22725
348	24121
348	20822
350	10328
352	2940
354	9473
354	8623
357	9368
357	9197
-352	2488
363	4466
365	34905
366	22984
366	23498
366	3485
-366	9905
-365	34905
369	3090
369	4680
-363	4437
373	31551
-373	37336
376	3406
378	18967
378	10405
379	9371
376	3276
-379	9527
-378	17270
-378	17249
-378	17252
-378	17256
-378	17244
-378	4716
373	18017
-378	3199
220	5575
386	13969
-386	13517
389	13530
393	90337
-389	12624
-350	7328
-393	90342
-389	8520
389	8227
-389	8503
401	38539
-401	30717
404	49327
-404	28867
407	2503
407	2281
410	2091
-410	2091
413	2786
-413	2785
416	2691
416	2698
416	2698
416	2691
416	2291
418	16781
-418	5320
421	149422
-421	221931
424	2276
-424	2275
430	3816
432	4938
-432	4256
435	18614
436	15657
436	19186
436	6187
-436	17914
-436	13047
-435	18618
439	5185
441	8422
-441	8431
444	42582
-430	3769
-444	42597
439	4523
449	38403
449	37114
449	32406
451	11031
-451	11032
454	31377
-454	31364
-454	2757
458	8719
458	47697
-458	47836

## Sheet: HUMT2T_X
Block ID	Length
3	6565
5	7446
3	7375
5	3246
11	2016
472	2785
472	3125
16	12670
16	5275
19	37145
19	38423
19	38434
19	4376
22	8364
-22	6913
25	7905
22	15677
-22	7325
-25	7909
-22	16556
32	2868
34	7817
36	2052
36	2020
39	11797
-22	20658
32	2852
-34	7930
22	5841
46	4099
39	12308
-46	3738
-22	5128
50	2184
52	51968
52	74635
55	11246
57	33021
-55	14985
-57	11781
-50	2196
62	5898
-62	5664
65	7006
65	7282
68	65467
-68	18841
71	65099
73	4982
76	15659
76	13232
79	152864
-73	4227
-79	77673
83	40221
-73	33130
85	4713
87	6350
-85	7822
-87	6384
-85	5713
73	30153
-83	51381
93	488105
95	2312
98	27758
-98	46327
101	4955
103	16440
-101	5552
103	15784
107	2498
109	6670
-109	5827
107	3272
113	27973
115	3910
117	2436
118	10937
115	40042
118	27685
119	22678
-119	22688
-118	3090
122	6219
122	6240
125	3250
125	9528
125	9557
125	10104
127	182657
125	3111
125	4171
125	3812
125	8018
125	3111
125	4261
125	3761
125	6054
127	70308
131	8613
131	8306
134	2908
136	44841
-134	3433
-136	34908
140	4753
140	20571
-140	25782
144	24251
-144	24268
147	36354
-147	36354
153	4541
155	9616
157	3893
159	30431
-159	2139
-159	29865
-155	8610
-155	13936
113	26682
117	2629
118	10949
115	41885
118	27651
-118	27657
-115	26117
-118	2021
-117	2556
-155	18302
157	3648
173	45041
175	44884
-175	40475
-153	4246
179	20288
181	4000
179	26517
184	16693
-181	3959
-184	19586
190	5050
190	5009
190	4366
190	4758
195	37291
-195	37368
173	26168
199	5402
199	5402
199	4507
199	5227
199	4581
201	3639
201	3888
204	20019
-204	21066
207	3847
209	3263
-209	3257
-207	3847
217	2703
-217	2683
220	4772
222	3384
226	3034
228	3043
-228	3051
232	13840
-232	3271
235	16348
232	10776
236	3097
-232	9965
237	10690
-237	10609
232	10002
-236	3097
-232	10776
-235	16341
232	12198
241	112625
-241	112664
244	8770
-244	8764
-93	209969
248	5332
-248	5294
251	2312
253	2489
253	2493
256	4068
-256	4068
-226	12182
260	15622
251	2379
263	20606
-263	20398
266	311487
273	166791
-273	80057
276	4650
-276	4646
-71	28390
280	2789
282	22442
284	13689
284	74601
-282	43591
-280	6232
282	43603
-284	74597
293	2862
-282	8953
296	10793
296	10579
299	2581
301	62188
282	3375
-299	3040
-301	32478
306	15434
306	28055
309	15149
-293	28791
293	3219
-293	4179
293	28789
-309	13561
317	7755
-317	7756
260	23098
222	3384
322	4439
-324	4904
324	4550
322	4441
324	2981
324	2981
324	2983
324	2979
324	2991
324	2991
324	2983
324	2985
324	2979
324	2987
324	2969
324	2993
324	3009
324	3981
324	3215
326	9546
328	9250
-326	9208
328	11383
332	2684
332	2974
337	4129
339	2361
339	2484
337	4789
343	38691
-343	38755
266	128799
348	16195
348	16219
348	16377
348	15954
348	56348
348	24325
348	19443
348	18633
348	17016
348	17751
348	17543
348	17526
348	17372
350	9033
352	2942
354	9465
354	8623
357	9382
357	9196
363	4466
365	34896
366	22987
366	23493
366	3485
-366	9904
-365	34890
369	2625
369	4677
-363	4437
373	32670
-373	37376
376	3406
378	12055
379	9350
376	3276
-379	9419
-378	17284
-378	17262
-378	17275
-378	17267
-378	17252
-378	17279
-378	17285
-378	4706
373	17638
-378	3199
220	5571
386	13971
-386	13517
389	13526
393	90317
-389	12624
-350	2967
-393	90294
-389	8258
389	8499
-389	8507
401	38537
-401	22682
404	49325
-404	20835
407	2503
407	2281
410	2091
-410	2091
413	2786
-413	2785
416	2691
416	2698
416	2291
418	16782
-418	7999
421	141004
-421	220056
424	2276
-424	2276
430	3816
432	4938
-432	4256
435	18617
436	15662
436	19189
436	6187
-436	19232
-436	11741
-435	18624
439	5185
441	8405
-441	8429
444	42627
430	3769
-444	42596
439	4523
449	38394
449	37138
449	37804
449	31724
451	11013
-451	11055
454	31333
-454	31346
-454	2757
458	8719
458	47084
-458	47616
