# Supplementary material for: GenomeDecoder: inferring segmental duplications in highly repetitive genomic regions
Source: Bioinformatics. 2025 Feb 5;41(2):btaf058. doi: 10.1093/bioinformatics/btaf058 (PMC11842051; doi:10.1093/bioinformatics/btaf058)
Supplement: btaf058_Supplementary_Data [file btaf058_supplementary_data.zip › Supplementary_File_3.xlsx]

## Sheet: IGH_hum
Block ID	Length	Genes
4	10159	6
4	9282	6
4	9426	7
4	7790	4
6	5586	0
10	2542	0
-10	2600	1
13	6628	0
13	6908	1
20	5155	1
21	11994	0
23	3307	0
25	6916	1
27	4936	1
31	2426	0
33	10122	1
34	9274	0
36	2939	0
41	4467	0
20	30770	1
45	7355	1
46	6733	1
13	10965	0
23	25032	1
23	24585	2
52	4126	0
54	8005	0
34	5662	1
31	2036	1
52	2264	0
45	2950	0
61	12708	0
54	8253	0
33	8254	0
20	26937	1
27	10491	1
23	6436	0
52	4059	0
31	20585	2
74	4577	0
25	3494	1
23	7344	0
25	7134	1
33	3410	0
80	5003	0
20	35800	2
45	2415	0
46	7748	1
20	36287	2
89	15711	1
27	4516	0
23	6815	0
31	3627	1

## Sheet: IGH_B.orang
Block ID	Length	Genes
4	9935	3
4	9282	2
4	9495	4
4	9122	3
4	6626	2
6	5598	0
8	2175	0
10	5252	0
-10	5896	0
13	6695	1
20	5145	0
21	14873	1
23	3314	0
25	6935	1
27	11288	1
80	4803	0
45	2463	0
61	4787	0
31	3557	0
33	10206	0
34	9665	0
36	2940	0
20	3390	0
20	10141	1
46	7213	1
33	4004	0
13	4368	0
23	26910	3
52	4126	0
54	8295	0
33	3565	0
34	10163	0
31	2030	1
52	2261	0
45	2951	0
61	12736	0
54	8248	0
33	8335	1
20	3491	0
21	15511	1
20	2096	1
27	10532	2
23	6317	1
52	4129	0
31	25679	3
31	24609	3
31	24250	2
31	24100	2
31	24998	3
31	19416	1
74	4490	0
25	4586	0
23	8857	0
25	7152	1
20	7100	0
8	2276	0
33	8040	1
80	4951	0
20	11008	0
20	23919	2
113	5168	1
46	4954	0
20	10992	1
113	5178	0
36	2489	0
45	5396	1
89	14392	2
6	5595	0
20	3541	0
20	14574	0
89	17757	2
27	4519	1
23	6862	0
31	8526	1

## Sheet: IGH_bonobo
Block ID	Length	Genes
4	10085	4
4	9311	5
4	9041	5
4	9683	7
4	9055	6
4	8307	3
13	2128	0
20	5150	1
21	6784	0
20	3082	0
41	4192	0
31	2392	0
33	10185	1
34	9272	0
36	2929	0
41	5429	0
20	25584	2
45	10739	0
45	10864	0
45	2437	0
46	8896	1
13	10970	1
23	24264	1
23	24240	1
23	23848	1
23	23849	1
23	7741	0
50	2696	0
23	23844	1
23	7741	0
50	2702	0
23	7740	0
50	2703	0
23	24282	1
23	22385	1
50	2181	1
31	2065	1
52	4126	0
54	8248	0
33	3615	0
34	10448	0
31	2034	1
52	2238	0
45	2946	0
61	12132	0
54	8243	0
33	8511	1
20	15629	0
27	8582	0
23	4009	0
50	2345	1
31	3509	1
74	5386	0
31	3622	1
74	5386	0
31	3622	1
74	5386	0
31	4181	1
23	7441	0
25	8594	1
33	3389	0
80	4213	0
20	11502	0
20	23400	2
89	10417	1
27	4516	1
23	6836	0
31	8506	1
136	13969	0
136	13682	0
136	12853	0
136	11200	0
