# Supplementary material for: GenomeDecoder: inferring segmental duplications in highly repetitive genomic regions
Source: Bioinformatics. 2025 Feb 5;41(2):btaf058. doi: 10.1093/bioinformatics/btaf058 (PMC11842051; doi:10.1093/bioinformatics/btaf058)
Supplement: btaf058_Supplementary_Data [file btaf058_supplementary_data.zip › Supplementary_File_Legends.txt]

Supplementary File 1. Gene coordinates for IGH_hum and IGH_humT2T.
Supplementary File 2. All blocks longer than 2kb for comparing HUM_X and HUMT2T_X.
Supplementary File 3. All blocks longer than 2kb for comparing IGH_hum, IGH_B.orang, and IGH_bonobo.
Supplementary File 4. All blocks of SDquest from IGH_hum.
Supplementary File 5. Block-plot for SDquest using IGH_hum.
