# Supplementary material for: GenomeDecoder: inferring segmental duplications in highly repetitive genomic regions
Source: Bioinformatics. 2025 Feb 5;41(2):btaf058. doi: 10.1093/bioinformatics/btaf058 (PMC11842051; doi:10.1093/bioinformatics/btaf058)
Supplement: btaf058_Supplementary_Data [file btaf058_supplementary_data.zip › Supplementary_File_4.xlsx]

## Sheet: SDquest
Block ID	Index	MidStart	MidEnd	StartC	EndC	LengthC	BlockMult
0	0	18000	18475	18006	18475	469	5
1	1	18474	19374	18474	18821	347	4
2	2	19373	20732	20548	20693	115	2
3	3	20731	23493	20744	23490	2683	4
4	4	23492	25104	23813	24989	795	4
5	5	25103	26099	25103	26095	992	4
6	6	26098	26759	26099	26752	550	4
7	7	26758	26961	26796	26942	146	4
8	8	26960	27559	26967	27550	474	4
9	9	27558	28050	27567	27947	380	4
0	10	28049	28636	28163	28636	473	5
1	11	28635	29472	28635	28970	335	4
3	12	29471	33228	30381	33098	2654	4
4	13	33227	34509	33228	34394	794	4
5	14	34508	35500	34508	35496	988	4
6	15	35499	36161	35500	36154	654	4
7	16	36160	36406	36198	36351	153	4
8	17	36405	37007	36414	36998	541	4
9	18	37006	37505	37015	37395	380	4
0	19	37504	38079	37610	38079	469	5
1	20	38078	38822	38078	38425	347	4
2	21	38821	39478	39294	39439	111	2
3	22	39477	42141	39490	42139	2225	4
4	23	42140	43645	42476	43645	795	4
5	24	43644	44757	43644	44752	990	4
6	25	44756	45430	44774	45428	654	4
7	26	45429	45713	45502	45659	157	4
8	27	45712	46318	45722	46309	550	4
9	28	46317	46774	46326	46664	338	4
0	29	46773	47346	46879	47346	467	5
1	30	47345	48187	47345	47688	343	4
3	31	48186	51818	49096	51815	2655	4
4	32	51817	53378	52084	53263	804	4
5	33	53377	54369	53377	54365	988	4
6	34	54368	55026	54369	55019	650	4
7	35	55025	55273	55063	55219	134	4
8	36	55272	55874	55281	55864	583	4
9	37	55873	56350	55883	56245	362	4
0	38	56349	56940	56474	56940	466	5
10	39	123408	123777	123520	123727	207	21
11	40	123776	124277	123832	124019	187	20
12	41	124276	124623	124457	124618	161	12
13	42	124622	124769	124634	124768	134	5
14	43	124768	124889	124769	124873	104	4
15	44	134698	136355	134698	136244	1233	5
16	45	136354	138662	138455	138582	127	9
17	46	138661	138979	138694	138961	267	11
18	47	138978	139444	138988	139298	310	9
19	48	139443	141928	139720	140010	290	6
10	49	141927	142290	142033	142240	207	21
11	50	142289	142776	142345	142532	187	20
12	51	142775	143095	142962	143089	127	12
20	52	143094	143740	143109	143548	439	7
21	53	143739	144079	143906	144065	159	3
22	54	144078	144941	144085	144941	623	4
23	55	144940	145103	144940	145103	163	3
24	58	147121	147331	147199	147328	129	6
25	59	147330	147653	147333	147652	319	6
26	60	147652	147793	147664	147793	129	7
27	61	147792	148001	147792	147971	179	8
28	62	148000	149319	148023	148807	395	9
29	63	149318	150676	150077	150675	561	6
30	64	150675	151071	150675	151068	393	6
22	65	154500	155358	154501	155358	857	4
31	66	155447	155663	155451	155575	124	6
32	67	155662	156228	155679	156188	509	6
33	68	157654	162063	157654	162043	2565	2
10	69	162062	162340	162082	162290	208	21
11	70	162339	162822	162395	162581	186	20
12	71	162821	163155	163003	163149	146	12
20	72	163154	163724	163167	163604	437	7
21	73	163723	164052	163880	164038	158	3
22	74	164051	164914	164058	164914	601	4
23	75	164913	165073	164913	165073	160	3
34	76	174218	174691	174218	174637	419	3
35	77	174690	175512	174690	175512	822	4
36	78	180369	182327	180369	182327	1603	2
37	79	182326	182860	182326	182860	420	3
38	80	193253	194999	194855	194996	141	14
39	81	194998	195333	195035	195176	141	13
40	82	195332	198098	195538	196788	1068	4
41	83	198097	199804	198265	198457	192	16
38	84	199803	200848	200702	200845	143	14
39	85	200847	201201	200884	201023	139	13
42	86	201200	203302	201508	202419	466	3
43	90	216839	217152	216871	217152	281	8
44	92	217627	218187	217702	218172	438	9
45	93	218186	218547	218187	218547	360	12
46	94	218546	218654	218546	218653	107	11
47	95	218653	219780	218654	219181	527	10
48	96	219779	220599	220306	220408	102	28
49	97	220598	223091	220760	222733	660	4
41	98	223090	224915	223576	223766	190	16
48	99	224914	226232	225550	225651	101	28
50	100	226231	228478	228117	228478	361	4
51	101	231312	249283	231312	249219	4277	2
52	102	250492	251258	250500	251258	418	3
41	103	252602	253458	252759	252948	189	16
48	104	253457	254570	254061	254162	101	28
53	105	254569	256748	254966	256748	1523	2
54	106	257039	257301	257039	257257	218	2
17	107	257300	257621	257330	257603	273	11
18	108	257620	258035	257630	257940	310	9
11	109	259467	259938	259522	259709	187	20
55	110	259937	260776	260097	260427	330	9
56	111	260775	261078	260958	261077	119	6
57	112	261077	261249	261077	261191	114	6
58	113	261248	261561	261275	261552	277	7
59	114	261560	261896	261794	261896	102	7
60	115	261895	262156	261895	262041	146	2
31	116	262155	262378	262159	262290	131	6
32	117	262377	262941	262394	262902	508	6
61	118	262940	265604	263176	265596	563	2
41	119	265603	266359	265610	265804	194	16
48	120	266358	267695	266969	267070	101	28
50	121	267694	269884	269526	269884	358	4
62	122	269883	270750	269883	270750	824	3
10	123	282698	283077	282819	283027	208	21
48	124	290546	291722	291060	291161	101	28
38	125	291721	292901	292757	292898	141	14
39	126	292900	293242	292939	293075	136	13
63	127	293241	294571	293424	294570	451	2
41	128	301288	302069	301297	301486	189	16
64	129	302068	303148	302900	303146	246	2
15	130	305469	307625	305481	307155	1390	5
16	131	307624	307874	307666	307794	128	9
17	132	307873	308195	307906	308177	271	11
18	133	308194	308674	308204	308514	310	9
19	134	308673	311144	308930	309210	280	6
10	135	311143	311536	311280	311487	207	21
11	136	311535	312024	311591	311778	187	20
55	137	312023	312622	312188	312511	323	9
56	138	312621	312769	312648	312768	120	6
57	139	312768	312949	312768	312890	122	6
58	140	312948	313468	312975	313264	289	7
59	141	313467	313628	313504	313628	124	7
65	142	313627	314285	313627	314285	182	5
12	143	314611	314917	314770	314911	141	12
13	144	314916	315063	314928	315062	134	5
14	145	315062	315182	315063	315166	103	4
66	146	315181	318131	315181	318131	2797	2
67	147	320312	320528	320312	320528	216	7
68	148	320527	321744	320527	321345	171	8
10	149	321743	322094	321837	322044	207	21
11	150	322093	322585	322149	322335	186	20
12	151	322584	322932	322774	322926	152	12
20	152	322931	323521	322944	323380	436	7
69	153	323520	324313	323679	324313	187	3
31	154	324312	324531	324312	324439	127	6
32	155	324530	333572	324531	325036	505	6
70	156	333571	347886	344547	347673	1658	2
48	157	347885	348793	348368	348469	101	28
71	158	348792	352261	349074	352261	1536	2
72	159	354476	356914	354476	355823	498	3
73	160	358016	359604	358016	359604	272	2
34	161	359603	360072	359603	360019	416	3
40	162	368509	371009	368516	369928	1178	4
41	163	371008	372699	371174	371366	192	16
38	164	372698	374211	374065	374208	143	14
39	165	374210	374623	374247	374385	138	13
42	166	374622	376934	374864	375779	296	3
74	167	376933	378504	376936	378504	1568	2
75	168	378503	393863	378503	393619	1148	2
76	169	393862	394003	393882	394003	121	6
77	170	394002	394725	394002	394460	149	7
48	171	394724	395913	395200	395301	101	28
38	172	395912	397177	397028	397174	146	14
39	173	397176	397549	397211	397375	164	13
78	174	397548	397994	397698	397824	126	4
79	175	397993	400321	398918	400301	502	3
45	176	400320	400710	400331	400710	379	12
46	177	400709	400818	400709	400817	108	11
47	178	400817	401995	400818	401284	466	10
41	179	403752	406148	404702	404892	190	16
38	180	406147	408015	407865	408012	147	14
39	181	408014	408387	408049	408213	164	13
78	182	408386	408753	408537	408670	133	4
79	183	408752	410864	408901	410844	510	3
80	184	410863	411812	410874	411812	938	5
81	185	411811	412149	411811	412127	316	6
67	186	412148	412813	412148	412813	231	7
68	187	412812	413390	412812	413154	175	8
10	188	413389	413741	413483	413691	208	21
11	189	413740	414237	413796	413983	187	20
12	190	414236	414572	414424	414568	144	12
13	191	414571	414720	414582	414718	136	5
82	192	414719	415210	414836	415210	374	2
52	193	422176	422932	422187	422932	459	3
83	194	422931	424964	422931	424879	1741	2
84	195	424963	425314	424974	425134	160	4
76	196	425313	425641	425536	425641	105	6
77	197	425640	426754	425640	425767	127	7
53	198	426753	429147	427348	429144	1316	2
54	199	429228	430632	429228	430551	210	2
17	200	430631	430952	430664	430935	271	11
18	201	430951	431428	430961	431272	311	9
73	202	433465	437714	433465	437714	294	2
34	203	437713	438185	437713	438131	418	3
35	204	438184	439003	438184	439003	819	4
85	205	439002	439662	439002	439661	659	3
15	206	444180	446307	444180	445771	1161	5
16	207	446306	446534	446326	446454	128	9
17	208	446533	446843	446566	446825	259	11
18	209	446842	447344	446852	447160	308	9
19	210	447343	449302	447582	447858	276	6
33	211	450000	454732	450000	454712	2527	2
10	212	454731	454995	454751	454945	194	21
11	213	454994	455482	455050	455236	186	20
12	214	455481	455824	455666	455818	152	12
20	215	455823	456426	455839	456279	440	7
21	216	456425	456756	456584	456742	158	3
22	217	456755	457627	456762	457627	865	4
23	218	457626	457789	457626	457789	163	3
24	220	459157	459688	459235	459685	129	6
25	221	459687	460023	459690	460022	332	6
26	222	460022	460158	460034	460158	124	7
27	223	460157	460369	460157	460339	182	8
28	224	460368	461643	460391	461140	369	9
43	225	465049	465844	465081	465362	281	8
44	226	465843	466403	465917	466388	471	9
45	227	466402	466768	466403	466768	365	12
46	228	466767	466875	466767	466874	107	11
47	229	466874	468004	466875	467403	528	10
48	230	468003	468783	468540	468641	101	28
49	231	468782	471129	468878	471067	529	4
86	232	472438	474898	473682	474010	156	9
87	233	474897	477502	474972	476367	199	6
43	234	477501	478959	477923	478847	432	8
44	235	478958	479651	479056	479636	535	9
45	236	479650	480035	479651	480035	384	12
46	237	480034	480143	480034	480142	108	11
47	238	480142	481300	480143	480682	539	10
48	239	481299	482323	481810	481911	101	28
86	240	482322	483343	483001	483333	332	9
88	241	483342	483843	483342	483831	489	4
24	242	483842	484332	484200	484329	129	6
25	243	484331	484664	484334	484663	329	6
26	244	484663	484804	484675	484804	129	7
27	245	484803	485075	484803	485041	192	8
28	246	485074	487191	485388	486168	399	9
89	247	487190	488328	487954	488072	118	4
38	248	488327	488748	488599	488745	146	14
39	249	488747	488913	488782	488913	131	13
43	250	490083	490877	490115	490396	281	8
44	251	490876	491435	490950	491420	470	9
45	252	491434	491802	491435	491802	367	12
46	253	491801	491909	491801	491908	107	11
47	254	491908	493043	491909	492439	530	10
48	255	493042	493829	493579	493680	101	28
49	256	493828	495840	493928	495778	521	4
86	257	497157	499609	498393	498721	156	9
87	258	499608	502215	499683	501080	311	6
43	259	502214	503689	502235	503560	433	8
44	260	503688	504362	503769	504347	533	9
45	261	504361	504746	504362	504746	384	12
46	262	504745	504854	504745	504853	108	11
47	263	504853	506015	504854	505393	539	10
48	264	506014	507043	506523	506624	101	28
86	265	507042	508035	507703	508025	322	9
88	266	508034	508530	508034	508521	487	4
90	267	508529	508803	508571	508698	127	3
24	268	508802	509020	508888	509017	129	6
25	269	509019	509356	509022	509355	333	6
26	270	509355	509493	509367	509493	126	7
27	271	509492	509755	509492	509727	235	8
28	272	509754	510917	509775	510546	398	9
91	273	510916	511587	511386	511514	128	6
29	274	511586	512258	511659	512257	598	6
30	275	512257	512658	512257	512653	396	6
92	276	512657	513464	512744	513463	664	3
93	277	513463	514224	513463	513781	318	4
10	278	514223	514495	514237	514445	208	21
11	279	514494	514976	514550	514733	183	20
12	280	514975	515294	515160	515288	128	12
20	281	515293	515912	515307	515747	440	7
69	282	515911	516702	516082	516702	345	3
31	283	516701	516915	516701	516824	123	6
32	284	516914	517466	516915	517424	509	6
64	286	526343	527336	527087	527336	249	2
41	287	532267	533468	532750	532941	191	16
48	288	533467	534667	534091	534192	101	28
94	289	534666	542568	535092	542568	3624	2
41	290	545241	547300	546579	546769	190	16
48	291	547299	548021	547920	548021	101	28
16	292	554411	555144	554939	555066	127	9
17	293	555143	555447	555174	555439	265	11
26	294	557446	557588	557458	557588	130	7
27	295	557587	557785	557587	557762	175	8
28	296	557784	558968	557800	558594	407	9
91	297	558967	559641	559440	559568	128	6
29	298	559640	560319	559713	560318	605	6
30	299	560318	560705	560318	560700	382	6
92	300	560704	561503	560791	561502	650	3
93	301	561502	562286	561502	561832	330	4
10	302	562285	562551	562296	562504	208	21
95	303	574108	574328	574108	574328	220	5
96	304	574327	574943	574327	574940	613	4
97	305	578535	580063	578535	579181	250	2
48	306	580062	581237	580561	580662	101	28
89	307	581236	582639	581733	581850	117	4
38	308	582638	583064	582914	583061	147	14
39	309	583063	583441	583098	583268	170	13
78	310	583440	583822	583591	583724	133	4
98	311	585755	595001	585755	594707	753	2
52	312	595000	595759	595011	595759	407	3
83	313	595758	598370	595758	598285	1886	2
84	314	598369	598536	598380	598536	156	4
76	316	598724	599062	598948	599062	114	6
77	317	599061	600172	599061	599188	127	7
70	318	600171	607212	600672	606999	1692	2
48	319	607211	608117	607697	607798	101	28
71	320	608116	612136	608394	611686	1660	2
48	321	615321	615834	615370	615471	101	28
94	322	615833	623517	616156	623517	3415	2
68	323	643273	643819	643273	643439	166	8
10	324	643818	644191	643934	644141	207	21
11	325	644190	644683	644246	644433	187	20
55	326	644682	645210	644848	645097	249	9
80	327	645209	646179	645231	646179	948	5
81	328	646178	646518	646178	646496	318	6
67	329	646517	647403	646517	647403	234	7
68	330	647402	647938	647402	647567	165	8
10	331	647937	648310	648052	648260	208	21
11	332	648309	648798	648365	648552	187	20
55	333	648797	649635	648959	649285	326	9
56	334	649634	649935	649815	649934	119	6
57	335	649934	650115	649934	650056	122	6
58	336	650114	650616	650141	650438	278	7
59	337	650615	650754	650652	650754	102	7
60	338	650753	650901	650753	650900	147	2
31	340	651018	651157	651018	651149	131	6
32	341	651156	651816	651156	651610	454	6
61	342	651815	654648	652482	654640	639	2
41	343	654647	655382	654654	654843	189	16
48	344	655381	656378	656007	656108	101	28
50	346	658270	658843	658358	658843	485	4
62	347	658842	660236	658842	659789	785	3
16	349	668045	668262	668053	668181	128	9
17	350	668261	668588	668294	668570	276	11
18	351	668587	669052	668597	668910	313	9
58	352	669051	669708	669214	669502	179	7
59	353	669707	669868	669744	669868	124	7
65	354	669867	670586	669867	670514	168	5
95	355	670585	670806	670585	670806	221	5
96	356	670805	671434	670805	671430	625	4
41	357	673173	675486	673913	674105	192	16
38	358	675485	678243	678096	678240	144	14
39	359	678242	678590	678279	678418	139	13
42	360	678589	680908	678887	679787	354	3
74	361	680907	682881	681201	682881	1566	2
75	362	682880	692944	682880	692939	1212	2
76	363	692943	693078	692960	693078	118	6
77	364	693077	693860	693077	693616	138	7
48	365	693859	695010	694374	694475	101	28
38	366	695009	696082	695935	696079	144	14
39	367	696081	696453	696118	696259	141	13
63	368	696452	697760	696617	697760	512	2
99	369	700610	701295	700610	701284	374	2
45	370	701294	701679	701299	701679	380	12
46	371	701678	701787	701678	701786	108	11
47	372	701786	702764	701787	702267	480	10
97	373	722503	723320	722503	722726	223	2
48	374	723319	724420	723803	723904	101	28
89	375	724419	725375	724995	725116	121	4
38	376	725374	725793	725644	725790	146	14
39	377	725792	725965	725827	725965	138	13
41	378	727274	730306	727753	727944	191	16
86	379	730305	731605	731281	731594	313	9
87	381	732670	734401	732670	733290	225	6
43	382	734400	735949	734823	735473	288	8
44	383	735948	736626	736020	736611	548	9
45	384	736625	737006	736626	737006	380	12
46	385	737005	737114	737005	737113	108	11
47	386	737113	738265	737114	737660	546	10
48	387	738264	739329	738769	738870	101	28
86	388	739328	740276	739944	740266	322	9
88	389	740275	740764	740275	740761	486	4
90	390	740763	741047	740812	740943	131	3
24	391	741046	741264	741132	741261	129	6
25	392	741263	741599	741266	741598	332	6
26	393	741598	741740	741610	741740	130	7
27	394	741739	742005	741739	741977	203	8
28	395	742004	743374	742025	743002	448	9
91	396	743373	744044	743845	743973	128	6
29	397	744043	744713	744115	744712	597	6
30	398	744712	745096	744712	745090	378	6
92	399	745095	745909	745182	745908	667	3
93	400	745908	746686	745908	746237	329	4
10	401	746685	746955	746699	746905	206	21
11	402	746954	747446	747010	747196	186	20
12	403	747445	747793	747635	747787	152	12
20	404	747792	748387	747806	748245	439	7
69	405	748386	749189	748553	749189	348	3
31	406	749188	749407	749188	749315	127	6
32	407	749406	750145	749407	749919	512	6
15	409	753444	755810	753456	755436	1358	5
16	410	755809	756037	755829	755957	128	9
17	411	756036	756358	756069	756340	271	11
18	412	756357	756768	756367	756676	309	9
19	413	756767	759150	756951	757228	277	6
10	414	759149	759552	759295	759502	207	21
11	415	759551	760045	759607	759794	187	20
55	416	760044	760988	760211	760538	327	9
56	417	760987	761274	761154	761273	119	6
57	418	761273	761438	761273	761382	109	6
58	419	761437	761747	761451	761737	186	7
59	421	761949	762102	761979	762102	123	7
65	422	762101	762826	762101	762754	148	5
95	423	762825	763042	762825	763042	217	5
27	424	763117	763321	763117	763293	176	8
28	425	763320	764505	763342	764134	403	9
91	426	764504	765160	764974	765087	113	6
29	427	765159	765838	765232	765837	605	6
30	428	765837	766229	765837	766224	387	6
100	429	766228	768093	766314	767770	397	2
48	430	768092	769228	768630	768731	101	28
38	431	769227	770328	770182	770325	143	14
39	432	770327	770684	770364	770505	141	13
44	433	774013	774676	774087	774661	574	9
45	434	774675	775055	774676	775055	379	12
46	435	775054	775192	775054	775163	109	11
28	436	775191	776378	775213	776004	402	9
91	437	776377	777036	776850	776963	113	6
29	438	777035	777714	777108	777713	605	6
30	439	777713	778105	777713	778100	387	6
100	440	778104	780675	779302	779699	397	2
86	441	780674	783286	781744	782386	161	9
87	442	783285	785374	783360	784247	105	6
43	443	785373	786927	785802	786447	282	8
44	444	786926	787487	786994	787472	445	9
45	445	787486	787870	787487	787870	383	12
46	446	787869	787978	787869	787977	108	11
47	447	787977	789420	787978	788516	538	10
49	448	789419	792641	790111	792379	624	4
41	449	792640	794522	793224	793414	190	16
48	450	794521	795808	795155	795256	101	28
50	451	795807	798191	797786	798191	405	4
62	452	798190	799596	798190	799132	776	3
76	453	802296	802444	802323	802444	121	6
77	454	802443	803036	802443	802755	153	7
48	455	803035	804154	803509	803612	103	28
99	456	808361	808739	808361	808728	322	2
45	457	808738	809125	808743	809125	382	12
41	458	810305	812588	811104	811294	190	16
86	459	812587	814823	813621	813934	313	9
87	460	814822	815519	814898	815519	155	6
81	461	816344	816684	816344	816662	318	6
67	462	816683	816901	816683	816901	218	7
68	463	816900	817441	816900	817236	166	8
10	464	817440	817798	817540	817748	208	21
11	465	817797	818294	817857	818042	185	20
12	466	818293	818637	818482	818632	150	12
13	467	818636	818784	818648	818783	135	5
14	468	818783	818903	818784	818887	103	4
66	469	818902	821972	818902	821963	2852	2
36	470	826805	828430	826805	828430	1595	2
37	471	828429	831757	828429	829887	374	3
16	472	831756	832219	832014	832140	126	9
17	473	832218	832541	832251	832523	272	11
18	474	832540	833046	832550	832861	311	9
19	475	833045	840635	833283	833561	278	6
10	476	840634	841041	840784	840991	207	21
11	477	841040	841529	841096	841286	190	20
55	478	841528	842120	841694	842019	325	9
101	479	842119	843615	842130	842570	110	2
56	480	843614	843826	843705	843825	120	6
57	481	843825	844008	843825	843947	122	6
58	482	844007	844460	844032	844254	222	7
59	483	844459	844618	844496	844618	122	7
65	484	844617	845337	844617	845265	648	5
95	485	845336	845556	845336	845556	220	5
96	486	845555	846253	845555	846177	622	4
102	487	846252	847574	846409	847565	387	2
103	488	847573	849434	847579	849341	1299	2
80	489	849433	850403	849455	850403	948	5
81	490	850402	850744	850402	850722	320	6
67	491	850743	850963	850743	850963	220	7
68	492	850962	851517	850962	851125	163	8
10	493	851516	851877	851619	851827	208	21
11	494	851876	852372	851932	852120	188	20
55	495	852371	853128	852539	852883	344	9
72	496	853127	860309	856150	857517	500	3
35	497	860308	861182	860362	861182	820	4
85	498	861181	861812	861181	861805	624	3
40	499	861811	864107	861812	863036	1196	4
41	500	864106	865920	864270	864464	194	16
38	501	865919	867553	867404	867550	146	14
39	502	867552	867925	867587	867751	164	13
78	503	867924	868301	868074	868204	130	4
79	504	868300	871492	868430	871472	504	3
80	505	871491	872418	871502	872418	916	5
81	506	872417	872732	872417	872710	293	6
67	507	872731	873222	872731	873222	161	7
68	508	873221	873938	873221	873559	143	8
10	509	873937	874305	874047	874255	208	21
11	510	874304	874803	874360	874547	187	20
12	511	874802	875138	874991	875134	143	12
13	512	875137	875286	875148	875284	136	5
14	513	875285	875389	875286	875389	103	4
82	514	875388	875786	875388	875786	398	2
37	515	875796	878344	875796	876394	374	3
16	516	878343	878687	878484	878608	124	9
17	517	878686	879009	878719	878991	272	11
18	518	879008	879514	879018	879329	311	9
19	519	879513	887086	879751	880029	278	6
10	520	887085	887482	887225	887432	207	21
11	521	887481	887970	887537	887727	190	20
55	522	887969	888560	888135	888459	324	9
101	523	888559	890882	888570	889010	110	2
56	524	890881	891093	890972	891092	120	6
57	525	891092	891275	891092	891214	122	6
58	526	891274	891727	891299	891521	222	7
59	527	891726	891885	891763	891885	122	7
65	528	891884	892604	891884	892532	174	5
95	529	892603	892823	892603	892823	220	5
96	530	892822	893447	892822	893444	622	4
102	531	893446	894847	893446	894839	387	2
103	532	894846	896838	895461	896745	1284	2
80	533	896837	897808	896859	897808	949	5
81	534	897807	898149	897807	898127	320	6
67	535	898148	898370	898148	898370	222	7
68	536	898369	898926	898369	898532	163	8
10	537	898925	899287	899029	899237	208	21
11	538	899286	899782	899342	899530	188	20
55	539	899781	900537	899949	900292	343	9
72	540	900536	907313	903073	904522	489	3
35	541	907312	908185	907365	908185	820	4
85	542	908184	908815	908184	908808	624	3
40	543	908814	911097	908815	910030	1187	4
41	544	911096	911966	911264	911458	194	16
48	545	911965	913206	912595	912696	101	28
89	546	913205	914145	913769	913890	121	4
38	547	914144	914560	914410	914557	147	14
98	548	915888	926350	915888	926054	791	2
84	549	926349	927090	926698	926854	156	4
77	550	927089	927653	927245	927372	127	7
48	551	927652	928498	928130	928231	101	28
84	552	938590	939117	938599	938760	161	4
76	553	939116	939259	939138	939259	121	6
77	554	939258	939624	939258	939387	129	7
48	555	939623	940397	940130	940231	101	28
48	556	947270	948357	947872	947973	101	28
51	557	967329	992371	967329	992296	4525	2
87	558	992370	996417	992370	996374	266	6
43	559	996416	998654	997945	998589	285	8
44	561	1001602	1002592	1001669	1002577	570	9
45	562	1002591	1002976	1002592	1002976	384	12
46	563	1002975	1003084	1002975	1003083	108	11
47	564	1003083	1004560	1003084	1003938	551	10
48	565	1004559	1005581	1005069	1005170	101	28
86	566	1005580	1006609	1006275	1006599	324	9
88	567	1006608	1007104	1006608	1007094	486	4
90	568	1007103	1007378	1007145	1007276	131	3
24	569	1007377	1007578	1007463	1007575	112	6
25	570	1007577	1007915	1007580	1007914	334	6
26	571	1007914	1008056	1007926	1008056	130	7
27	572	1008055	1008616	1008055	1008285	194	8
28	573	1008615	1010018	1008623	1009715	406	9
91	574	1010017	1010657	1010480	1010608	128	6
93	575	1010737	1011508	1010737	1011059	287	4
10	576	1011507	1011776	1011518	1011726	208	21
11	577	1011775	1012265	1011831	1012017	186	20
12	578	1012264	1012610	1012453	1012604	151	12
20	579	1012609	1013200	1012623	1013062	439	7
15	580	1013310	1016468	1013322	1016308	1429	5
16	581	1016467	1016674	1016473	1016601	128	9
17	582	1016673	1016990	1016699	1016973	274	11
